# Supplementary material for: Biochanin A Exerts Broad-Spectrum Antiviral Activity Against Coronaviruses via Activating the AMPK/Nrf2/GSH Pathway
Source: Microorganisms. 2026 Apr 9;14(4):851. doi: 10.3390/microorganisms14040851 (PMC13118608; doi:10.3390/microorganisms14040851)
Supplement: Supplementary file 1 [file microorganisms-14-00851-s001.zip]

Archive with 1 entries (1 files):
- microorganisms-4193124-supplementary.pdf
